# Supplementary material for: Gene Expression Profiles of Human Cerebral Organoids Identify PPAR Pathway and PKM2 as Key Markers for Oxygen-Glucose Deprivation and Reoxygenation
Source: Front Cell Neurosci. 2021 Jun 8;15:605030. doi: 10.3389/fncel.2021.605030 (PMC8217463; doi:10.3389/fncel.2021.605030)
Supplement: Supplementary Table 1 — Primer pairs for qPCRs used in this study. [file Table_1.xlsx]

## Sheet: TableS1
Table S1. Primer sequences for qPCR.
Gene Symbol	F sequence (5' to 3')	R sequence (5' to 3')
AHSG	ACGCTCAGAACAACGGCTCCAA	GCAACACAGTCAGTGCCAGACA
TTR	CGTGCATGTGTTCAGAAAGGCTG	CTCCTCAGTTGTGAGCCCATGC
FGG	GAAGGCAACTGTGCTGAACAGG	GAAGGCAACTGTGCTGAACAGG
FTL	TACGAGCGTCTCCTGAAGATGC	GGTTCAGCTTTTTCTCCAGGGC
FTH	TGAAGCTGCAGAACCAACGAGG	GCACACTCCATTGCATTCAGCC
PKM2	ATGGCTGACACATTCCTGGAGC	CCTTCAACGTCTCCACTGATCG
VEGFA	TTGCCTTGCTGCTCTACCTCCA	GATGGCAGTAGCTGCGCTGATA
HIF1A	TATGAGCCAGAAGAACTTTTAGGC	CACCTCTTTTGGCAAGCATCCTG
LDHA	GGATCTCCAACATGGCAGCCTT	AGACGGCTTTCTCCCTCTTGCT
CA9	GTGCCTATGAGCAGTTGCTGTC	AAGTAGCGGCTGAAGTCAGAGG
PGK1	CCGCTTTCATGTGGAGGAAGAAG	CTCTGTGAGCAGTGCCAAAAGC
PHD3	GAACAGGTTATGTTCGCCACGTG	CCCTCTGGAAATATCCGCAGGA
APOA1	GTGGATGTGCTCAAAGACAGCG	GCTTGCTGAAGGTGGAGGTCAC
APOA2	CCTGATGGAGAAGGTCAAGAGC	CAGTTCCGTTCCAGCCTTCTTG
APOC3	AAGACCGCCAAGGATGCACTGA	TCTGACCTCAGGGTCCAAATCC
FABP1	GGAGGAATGTGAGCTGGAGACA	TATGTCGCCGTTGAGTTCGGTC
PPARA	TCGGCGAGGATAGTTCTGGAAG	GACCACAGGATAAGTCACCGAG
REST	CTTTGTCCTTACTCAAGTTCTCAG	ACCTGTCTTGCATGGCGGGTTA
Actb	CATTGCTGACAGGATGCAGAAGG	TGCTGGAAGGTGGACAGTGAGG
Ahsg	CACACTGGAGACCACTTGCCAT	GCCGTCTTGTTTCAGGATGTGG
Ftl1	CCTCGAGTTTCAGAACGATCGC	CCTGATTCAGGTTCTTCTCCATG
Pkm2	GCCGAGAAACTGATGAAGCTGC	GCACACTCCATTGCATTCAGCC
Vegfa	CTGCTGTAACGATGAAGCCCTG	GCTGTAGGAAGCTCATCTCTCC
Ppara	ACCACTACGGAGTTCACGCATG	GAATCTTGCAGCTCCGATCACAC
Rest	CATCTAACGCGACACATGCGGA	CCCGTTGTGAACCTGTCTTGCA
Egln3	CAACTTCCTCCTGTCCCTCATC	CCTGGATAGCAAGCCACCATTG
